# Supplementary material for: Local transcriptional covariation produces accurate estimates of cell phenotype
Source: Bioinformatics. 2026 Mar 31;42(5):btag135. doi: 10.1093/bioinformatics/btag135 (PMC13148962; doi:10.1093/bioinformatics/btag135)
Supplement: btag135_Supplementary_Data [file btag135_supplementary_data.zip]

Archive with 2 entries (2 files):
- Supplementary Material.pdf
- Sceodesic_Supplement_March_4th_2026_Resubmission_Formatting.pdf
